# Supplementary material for: The Availability and Quality of Food Labelling Components in the Canadian E-Grocery Retail Environment
Source: Nutrients. 2021 Jul 29;13(8):2611. doi: 10.3390/nu13082611 (PMC8399674; doi:10.3390/nu13082611)
Supplement: Supplementary file 1 [file nutrients-13-02611-s001.zip]

Archive with 1 entries (1 files):
- nutrients-1294000-supplementary.pdf
